# Supplementary material for: Effects of Chemical Structures Interacting with Amine Oxidases on Glucose, Lipid and Hydrogen Peroxide Handling by Human Adipocytes
Source: Molecules. 2022 Sep 22;27(19):6224. doi: 10.3390/molecules27196224 (PMC9571511; doi:10.3390/molecules27196224)
Supplement: Supplementary file 1 [file molecules-27-06224-s001.zip]

Archive with 1 entries (1 files):
- molecules-1866167-supplementary.pdf
